# Supplementary material for: Cognitive and Composite Behavioural Welfare Assessments of Pet Cats between the Ages of 9–22 Months, Living in Single and Multi-Cat Households
Source: Animals (Basel). 2021 Jun 16;11(6):1793. doi: 10.3390/ani11061793 (PMC8234069; doi:10.3390/ani11061793)
Supplement: Supplementary file 1 [file animals-11-01793-s001.zip]

Archive with 1 entries (1 files):
- animals-1230050-supplementary.pdf
